# Supplementary material for: Transcriptome Profiling in the Hippocampi of Mice with Experimental Autoimmune Encephalomyelitis
Source: Int J Mol Sci. 2022 Nov 27;23(23):14829. doi: 10.3390/ijms232314829 (PMC9738199; doi:10.3390/ijms232314829)
Supplement: Supplementary file 1 [file ijms-23-14829-s001.zip]

Archive with 2 entries (2 files):
- Suppl_Figures_M-W et al.pdf
- Suppl_Tables_M-W et al.pdf
